# Supplementary material for: Comparison of Transcatheter Aortic Valve Implantation Devices in Aortic Stenosis: A Network Meta-Analysis of 42,105 Patients
Source: J Clin Med. 2022 Sep 8;11(18):5299. doi: 10.3390/jcm11185299 (PMC9506011; doi:10.3390/jcm11185299)
Supplement: Supplementary file 1 [file jcm-11-05299-s001.zip]

Archive with 1 entries (1 files):
- jcm-1851244-supplementary.pdf
